# Supplementary material for: Euryhaline Atlantic stingray (Hypanus sabinus) exhibit elevated oxygen supply capacity in hyposaline water: implications for estuarine species resilience and conservation
Source: Conserv Physiol. 2025 Oct 21;13(1):coaf071. doi: 10.1093/conphys/coaf071 (PMC12539869; doi:10.1093/conphys/coaf071)
Supplement: Web_Material_coaf071 [file web_material_coaf071.zip]

Archive with 1 entries (1 files):
- Emmons_Euryhaline_SuppMat.pdf
